# Supplementary material for: Butane-1,4-di­ammonium hexa­fluoro­silicate
Source: Acta Crystallogr Sect E Struct Rep Online. 2014 Jan 18;70(Pt 2):o174. doi: 10.1107/S1600536814001068 (PMC3998328; doi:10.1107/S1600536814001068)
Supplement: Supplementary file 1 [file e-70-0o174-sup1.cif]

##############################################################################
#                                                                            #
# This CIF contains the data in a paper accepted for publication in          #
# Acta Crystallographica Section E. It conforms to the requirements of       #
# Notes for Authors for Acta Crystallographica Section E, and has been       #
# peer reviewed under the auspices of the IUCr Commission on Journals.       #
#                                                                            #
# Full details of the Crystallographic Information File format               #
# are given in the paper "The Crystallographic Information File (CIF):       #
# a New Standard Archive File for Crystallography" by S. R. Hall, F. H.      #
# Allen and I. D. Brown [Acta Cryst. (1991), A47, 655-685].                  #
#                                                                            #
# The current version of the core CIF dictionary is obtainable from          #
# ftp://ftp.iucr.org/pub/cif_core.dic.                                       #
#                                                                            #
# Software is freely available for graphical display of the structure(s)     #
# in this CIF. For information consult the CIF software page                 #
# http://www.iucr.org/resources/cif/software.                                #
#                                                                            #
# This file may be used for bona fide research purposes within the           #
# scientific community so long as proper attribution is given to the journal # 
# article from which it was obtained.                                        #
#                                                                            #
##############################################################################
data_I
_audit_creation_method     SHELXL-97
_journal_date_recd_electronic     2013-12-24
_journal_date_accepted     2014-01-15
_journal_name_full     'Acta Crystallographica, Section E'
_journal_year     2014
_journal_volume     70
_journal_issue      2
_journal_page_first     o174
_journal_page_last     o174
_journal_paper_category     QO
_journal_paper_doi     10.1107/S1600536814001068
_journal_coeditor_code     IM2447
_publ_contact_author_name     'Ali Ouasri'
_publ_contact_author_address
;
D\'epartement de Physique-Chimie
Laboratoire de Chimie
Centre R\'egional des M\'etiers de l'Education et de la Formation
Souissi Rabat
Morocco
;
_publ_contact_author_email     'a_ouasri@yahoo.fr'
_publ_contact_author_fax     '212 537 77 54 40'
_publ_contact_author_phone     '212 537 77 54 40'
_publ_section_title
;
Butane-1,4-diammonium hexafluorosilicate
;
loop_
    _publ_author_name
    _publ_author_address
    'Ouasri, Ali'
;
D\'epartement de Physique-Chimie
Laboratoire de Chimie
Centre R\'egional des M\'etiers de l'Education et de la Formation
Souissi Rabat
Morocco
Equipe de Physico-Chimie des Mat\'eriaux Inorganiques
Universit\'e Ibn Tofail
Facult\'e des Sciences
BP 133
14000 K\'enitra
Morocco
;
    'Rhandour, Ali'
;
Equipe de Physico-Chimie des Mat\'eriaux Inorganiques
Universit\'e Ibn Tofail
Facult\'e des Sciences
BP 133
14000 K\'enitra
Morocco
;
    'Saadi, Mohamed'
;
Laboratoire de Chimie du Solide Appliqu\'ee
Facult\'e des Sciences
Universit\'e Mohammed V-Agdal
Avenue Ibn Battouta
BP 1014
Rabat
Morocco
;
    'El Ammari, Lahcen'
;
Laboratoire de Chimie du Solide Appliqu\'ee
Facult\'e des Sciences
Universit\'e Mohammed V-Agdal
Avenue Ibn Battouta
BP 1014
Rabat
Morocco
;
_database_code_depnum_ccdc_archive     'CCDC 981665'
_chemical_name_systematic
;
Butane-1,4-diammonium hexafluorosilicate
;
_chemical_name_common     ?
_chemical_formula_moiety     'C4 H14 N2 2+, F6 Si 2-'
_chemical_formula_sum     'C4 H14 F6 N2 Si'
_chemical_formula_iupac     'C4 H14 N2 2+, Si F6 2-'
_chemical_formula_weight     232.26
_chemical_melting_point     ?
_symmetry_cell_setting     triclinic
_symmetry_space_group_name_H-M     'p -1'
_symmetry_space_group_name_Hall     '-p 1'
loop_
    _symmetry_equiv_pos_as_xyz
    'x, y, z'
    '-x, -y, -z'
_cell_length_a     5.7960(10)
_cell_length_b     5.8890(10)
_cell_length_c     7.774(2)
_cell_angle_alpha     87.020(10)
_cell_angle_beta     82.150(10)
_cell_angle_gamma     61.870(10)
_cell_volume     231.79(8)
_cell_formula_units_Z     1
_cell_measurement_reflns_used     1285
_cell_measurement_theta_min     3.92
_cell_measurement_theta_max     29.56
_cell_measurement_temperature     296(2)
_exptl_crystal_description     block
_exptl_crystal_colour     colourless
_exptl_crystal_size_max     0.36
_exptl_crystal_size_mid     0.32
_exptl_crystal_size_min     0.27
_exptl_crystal_density_diffrn     1.664
_exptl_crystal_density_method     'not measured'
_exptl_crystal_F_000     120
_exptl_absorpt_coefficient_mu     0.308
_exptl_absorpt_correction_type     multi-scan
_exptl_absorpt_process_details     '(SADABS; Bruker, 2009)'
_exptl_absorpt_correction_T_min     0.5121
_exptl_absorpt_correction_T_max     0.6398
_exptl_special_details     ?
_diffrn_ambient_temperature     296(2)
_diffrn_radiation_type     MoK\a
_diffrn_radiation_wavelength     0.71073
_diffrn_radiation_source     'fine-focus sealed tube'
_diffrn_radiation_monochromator     graphite
_diffrn_measurement_device_type     'Bruker X8 APEX'
_diffrn_measurement_method     '\f and \w scans'
_diffrn_reflns_number     5351
_diffrn_reflns_av_R_equivalents     0.0247
_diffrn_reflns_av_sigmaI/netI     0.0308
_diffrn_reflns_theta_min     3.92
_diffrn_reflns_theta_max     29.56
_diffrn_reflns_theta_full     29.56
_diffrn_measured_fraction_theta_max     0.992
_diffrn_measured_fraction_theta_full     0.992
_diffrn_reflns_limit_h_min     -7
_diffrn_reflns_limit_h_max     8
_diffrn_reflns_limit_k_min     -8
_diffrn_reflns_limit_k_max     8
_diffrn_reflns_limit_l_min     -10
_diffrn_reflns_limit_l_max     10
_refine_special_details
;
Refinement of <i>F</i>^2^ against all reflections. The weighted <i>R</i>-factor
<i>wR</i> and goodness of fit <i>S</i> are based on <i>F</i>^2^, conventional
<i>R</i>-factors <i>R</i> are based on <i>F</i>, with <i>F</i> set to zero for
negative <i>F</i>^2^. The threshold expression of <i>F</i>^2^ >
2\s(<i>F</i>^2^) is used only for calculating <i>R</i>-factors(gt) <i>etc</i>.
and is not relevant to the choice of reflections for refinement.
<i>R</i>-factors based on <i>F</i>^2^ are statistically about twice as large
as those based on <i>F</i>, and <i>R</i>- factors based on all data will be
even larger.
;
_reflns_number_total     1285
_reflns_number_gt     1185
_reflns_threshold_expression     I>2sigma(I)
_refine_ls_structure_factor_coef     Fsqd
_refine_ls_matrix_type     full
_refine_ls_R_factor_all     0.0558
_refine_ls_R_factor_gt     0.0383
_refine_ls_wR_factor_gt     0.1051
_refine_ls_wR_factor_ref     0.1077
_refine_ls_goodness_of_fit_ref     1.052
_refine_ls_restrained_S_all     1.052
_refine_ls_number_reflns     1285
_refine_ls_number_parameters     61
_refine_ls_number_restraints     0
_refine_ls_hydrogen_treatment     constr
_refine_ls_weighting_scheme     calc
_refine_ls_weighting_details
         'calc w=1/[\s^2^(Fo^2^)+(0.0549P)^2^+0.1270P] where P=(Fo^2^+2Fc^2^)/3'
_atom_sites_solution_hydrogens     geom
_atom_sites_solution_primary     direct
_atom_sites_solution_secondary     difmap
_refine_ls_shift/su_max     0.000
_refine_ls_shift/su_mean     0.000
_refine_diff_density_max     0.735
_refine_diff_density_min     -0.326
_refine_ls_extinction_method     none
_refine_ls_extinction_coef     ?
loop_
    _atom_type_symbol
    _atom_type_description
    _atom_type_scat_dispersion_real
    _atom_type_scat_dispersion_imag
    _atom_type_scat_source
    'C' 'C' 0.0033 0.0016
                         'International Tables Vol C Tables 4.2.6.8 and 6.1.1.4'
    'H' 'H' 0.0000 0.0000
                         'International Tables Vol C Tables 4.2.6.8 and 6.1.1.4'
    'Si' 'Si' 0.0817 0.0704
                         'International Tables Vol C Tables 4.2.6.8 and 6.1.1.4'
    'N' 'N' 0.0061 0.0033
                         'International Tables Vol C Tables 4.2.6.8 and 6.1.1.4'
    'F' 'F' 0.0171 0.0103
                         'International Tables Vol C Tables 4.2.6.8 and 6.1.1.4'
_computing_data_collection     'APEX2 (Bruker, 2009)'
_computing_cell_refinement     'SAINT (Bruker, 2009)'
_computing_data_reduction     'SAINT (Bruker, 2009)'
_computing_structure_solution     'SHELXS97 (Sheldrick, 2008)'
_computing_structure_refinement     'SHELXL97 (Sheldrick, 2008)'
_computing_molecular_graphics     'ORTEP-3 for Windows (Farrugia, 2012)'
_computing_publication_material
                               'PLATON (Spek, 2009) and publCIF (Westrip, 2010)'
loop_
    _atom_site_type_symbol
    _atom_site_label
    _atom_site_fract_x
    _atom_site_fract_y
    _atom_site_fract_z
    _atom_site_U_iso_or_equiv
    _atom_site_adp_type
    _atom_site_calc_flag
    _atom_site_refinement_flags
    _atom_site_occupancy
    _atom_site_symmetry_multiplicity
    _atom_site_disorder_assembly
    _atom_site_disorder_group
    C C1 -0.1629(3) 0.2744(4) 0.3650(2) 0.0394(4) Uani d . 1 1 . .
    H H1A 0.0138 0.2407 0.3801 0.047 Uiso calc R 1 1 . .
    H H1B -0.1739 0.1160 0.3876 0.047 Uiso calc R 1 1 . .
    C C2 -0.3593(4) 0.4783(4) 0.4953(2) 0.0435(4) Uani d . 1 1 . .
    H H2A -0.3573 0.6396 0.4663 0.052 Uiso calc R 1 1 . .
    H H2B -0.3024 0.4297 0.6094 0.052 Uiso calc R 1 1 . .
    N N1 -0.2086(2) 0.3508(2) 0.18267(15) 0.0269(3) Uani d . 1 1 . .
    H H1NA -0.0891 0.2252 0.1110 0.040 Uiso calc R 1 1 . .
    H H1NB -0.1946 0.4939 0.1603 0.040 Uiso calc R 1 1 . .
    H H1NC -0.3695 0.3792 0.1675 0.040 Uiso calc R 1 1 . .
    Si Si1 0.5000 0.0000 0.0000 0.02400(16) Uani d S 1 2 . .
    F F1 0.35813(19) 0.26912(18) 0.12542(14) 0.0381(3) Uani d . 1 1 . .
    F F2 0.3234(2) -0.1206(2) 0.12259(14) 0.0426(3) Uani d . 1 1 . .
    F F3 0.2526(2) 0.1424(2) -0.12459(15) 0.0445(3) Uani d . 1 1 . .
loop_
    _atom_site_aniso_label
    _atom_site_aniso_U_11
    _atom_site_aniso_U_22
    _atom_site_aniso_U_33
    _atom_site_aniso_U_12
    _atom_site_aniso_U_13
    _atom_site_aniso_U_23
    C1 0.0304(7) 0.0470(9) 0.0266(7) -0.0069(7) -0.0029(5) 0.0022(6)
    C2 0.0368(9) 0.0649(12) 0.0278(7) -0.0233(8) 0.0014(6) -0.0109(7)
    N1 0.0262(6) 0.0287(6) 0.0236(5) -0.0117(5) 0.0007(4) -0.0032(4)
    Si1 0.0193(3) 0.0203(3) 0.0312(3) -0.00873(19) 0.00039(18) -0.00429(18)
    F1 0.0318(5) 0.0310(5) 0.0487(6) -0.0135(4) 0.0061(4) -0.0182(4)
    F2 0.0412(6) 0.0386(5) 0.0505(6) -0.0251(5) 0.0122(4) -0.0037(4)
    F3 0.0405(6) 0.0350(5) 0.0593(7) -0.0143(4) -0.0245(5) 0.0034(5)
_geom_special_details
;
All e.s.d.'s (except the e.s.d. in the dihedral angle between two l.s. planes)
are estimated using the full covariance matrix. The cell e.s.d.'s are taken
into account individually in the estimation of e.s.d.'s in distances, angles
and torsion angles; correlations between e.s.d.'s in cell parameters are only
used when they are defined by crystal symmetry. An approximate (isotropic)
treatment of cell e.s.d.'s is used for estimating e.s.d.'s involving l.s.
planes.
;
loop_
    _geom_bond_atom_site_label_1
    _geom_bond_atom_site_label_2
    _geom_bond_site_symmetry_2
    _geom_bond_distance
    _geom_bond_publ_flag
    C1 N1 . 1.4853(19) ?
    C1 C2 . 1.512(2) ?
    C1 H1A . 0.9700 ?
    C1 H1B . 0.9700 ?
    C2 C2 2_466 1.519(4) ?
    C2 H2A . 0.9700 ?
    C2 H2B . 0.9700 ?
    N1 H1NA . 0.8900 ?
    N1 H1NB . 0.8900 ?
    N1 H1NC . 0.8900 ?
    Si1 F2 2_655 1.6757(10) ?
    Si1 F2 . 1.6757(10) ?
    Si1 F1 . 1.6886(9) ?
    Si1 F1 2_655 1.6886(9) ?
    Si1 F3 . 1.6908(10) ?
    Si1 F3 2_655 1.6908(10) ?
loop_
    _geom_angle_atom_site_label_1
    _geom_angle_atom_site_label_2
    _geom_angle_atom_site_label_3
    _geom_angle_site_symmetry_1
    _geom_angle_site_symmetry_3
    _geom_angle
    _geom_angle_publ_flag
    N1 C1 C2 . . 112.70(13) ?
    N1 C1 H1A . . 109.1 ?
    C2 C1 H1A . . 109.1 ?
    N1 C1 H1B . . 109.1 ?
    C2 C1 H1B . . 109.1 ?
    H1A C1 H1B . . 107.8 ?
    C1 C2 C2 . 2_466 114.65(19) ?
    C1 C2 H2A . . 108.6 ?
    C2 C2 H2A 2_466 . 108.6 ?
    C1 C2 H2B . . 108.6 ?
    C2 C2 H2B 2_466 . 108.6 ?
    H2A C2 H2B . . 107.6 ?
    C1 N1 H1NA . . 109.5 ?
    C1 N1 H1NB . . 109.5 ?
    H1NA N1 H1NB . . 109.5 ?
    C1 N1 H1NC . . 109.5 ?
    H1NA N1 H1NC . . 109.5 ?
    H1NB N1 H1NC . . 109.5 ?
    F2 Si1 F2 2_655 . 180.0 ?
    F2 Si1 F1 2_655 . 89.09(5) ?
    F2 Si1 F1 . . 90.91(5) ?
    F2 Si1 F1 2_655 2_655 90.91(5) ?
    F2 Si1 F1 . 2_655 89.09(5) ?
    F1 Si1 F1 . 2_655 180.0 ?
    F2 Si1 F3 2_655 . 91.03(6) ?
    F2 Si1 F3 . . 88.98(6) ?
    F1 Si1 F3 . . 89.04(6) ?
    F1 Si1 F3 2_655 . 90.96(6) ?
    F2 Si1 F3 2_655 2_655 88.97(6) ?
    F2 Si1 F3 . 2_655 91.02(6) ?
    F1 Si1 F3 . 2_655 90.96(6) ?
    F1 Si1 F3 2_655 2_655 89.04(6) ?
    F3 Si1 F3 . 2_655 180.0 ?
loop_
    _geom_hbond_atom_site_label_D
    _geom_hbond_atom_site_label_H
    _geom_hbond_atom_site_label_A
    _geom_hbond_site_symmetry_A
    _geom_hbond_distance_DH
    _geom_hbond_distance_HA
    _geom_hbond_distance_DA
    _geom_hbond_angle_DHA
    N1 H1NA F2 . 0.89 2.31 3.017(2) 136.7
    N1 H1NA F3 . 0.89 2.39 3.134(2) 141.5
    N1 H1NB F3 2_565 0.89 2.02 2.890(2) 167.0
    N1 H1NC F1 1_455 0.89 2.04 2.864(2) 154.1
_iucr_refine_instructions_details
;
TITL EL13_D207_DRX14_C4SI in P-1
CELL  0.71073   5.796   5.889   7.774   87.02   82.15   61.87
ZERR     1.00   0.001   0.001   0.002    0.01    0.01    0.01
LATT   1
SFAC  C    H    SI   N    F
UNIT  4    14   1    2    6
MERG   2
SHEL   60  0.72
OMIT 1 0 0
OMIT 0 -1 1
FMAP   2
PLAN   10
BOND
BOND $H
HTAB 2.6
HTAB N1 F2
HTAB N1 F3
HTAB N1 F3_$1
HTAB N1 F1_$2
eqiv $1 -x, 1-y, -z
eqiv $2 x-1, y, z
ACTA
L.S.   10
WGHT      0.0549      0.1270
FVAR       0.73703
C1    1   -0.162884    0.274411    0.365020    11.00000    0.03036    0.04700 =
         0.02659    0.00220   -0.00290   -0.00689
AFIX  23
H1A   2    0.013833    0.240682    0.380120    11.00000   -1.20000
H1B   2   -0.173905    0.116040    0.387644    11.00000   -1.20000
AFIX   0
C2    1   -0.359265    0.478262    0.495337    11.00000    0.03679    0.06492 =
         0.02777   -0.01085    0.00141   -0.02333
AFIX  23
H2A   2   -0.357296    0.639581    0.466270    11.00000   -1.20000
H2B   2   -0.302437    0.429690    0.609382    11.00000   -1.20000
AFIX   0
N1    4   -0.208608    0.350827    0.182673    11.00000    0.02623    0.02873 =
         0.02359   -0.00316    0.00072   -0.01171
AFIX  33
H1NA  2   -0.089145    0.225160    0.110970    11.00000   -1.50000
H1NB  2   -0.194622    0.493906    0.160297    11.00000   -1.50000
H1NC  2   -0.369456    0.379205    0.167487    11.00000   -1.50000
AFIX   0
MOLE    1
SI1   3    0.500000    0.000000    0.000000    10.50000    0.01926    0.02029 =
         0.03118   -0.00429    0.00039   -0.00873
F1    5    0.358130    0.269119    0.125418    11.00000    0.03175    0.03095 =
         0.04871   -0.01821    0.00610   -0.01346
F2    5    0.323433   -0.120561    0.122590    11.00000    0.04123    0.03862 =
         0.05045   -0.00371    0.01216   -0.02511
F3    5    0.252567    0.142398   -0.124587    11.00000    0.04053    0.03498 =
         0.05928    0.00335   -0.02449   -0.01433
HKLF 4
REM  EL13_D207_DRX14_C4SI in P-1
REM R1 =  0.0383 for   1185 Fo > 4sig(Fo)  and  0.0558 for all   1285 data
REM     61 parameters refined using      0 restraints
END
WGHT      0.0549      0.1270
REM Highest difference peak  0.735,  deepest hole -0.326,  1-sigma level  0.062
Q1    1  -0.4325  0.3578  0.4834  11.00000  0.05    0.73
Q2    1  -0.1806  0.4128  0.3617  11.00000  0.05    0.41
Q3    1   0.3745  0.1013 -0.1809  11.00000  0.05    0.39
Q4    1   0.4210  0.1671  0.1845  11.00000  0.05    0.30
Q5    1   0.2310 -0.0267  0.0624  11.00000  0.05    0.24
Q6    1   0.3531 -0.0866  0.1927  11.00000  0.05    0.24
Q7    1   0.2292  0.0533 -0.0801  11.00000  0.05    0.23
Q8    1   0.2130  0.2440 -0.0882  11.00000  0.05    0.21
Q9    1   0.3020  0.2639  0.0852  11.00000  0.05    0.21
Q10   1   0.4173 -0.2010  0.0823  11.00000  0.05    0.20
;
