# Supplementary material for: Butane-1,4-di­ammonium hexa­fluoro­silicate
Source: Acta Crystallogr Sect E Struct Rep Online. 2014 Jan 18;70(Pt 2):o174. doi: 10.1107/S1600536814001068 (PMC3998328; doi:10.1107/S1600536814001068)
Supplement: Supplementary file 2 [file e-70-0o174-Isup2.hkl]

# 
# h,k,l, Fc-squared, Fo-squared, sigma(Fo-squared) and status flag 
# 
data_I
_shelx_title ' EL13_D207_DRX14_C4SI in P-1' 
_shelx_refln_list_code          4 
_shelx_F_calc_maximum       44.67 
_exptl_crystal_F_000       120.00 
_reflns_d_resolution_high  0.7203 
 
loop_ 
 _symmetry_equiv_pos_as_xyz 
 'x, y, z' 
 '-x, -y, -z' 
 
_cell_length_a     5.7960 
_cell_length_b     5.8890 
_cell_length_c     7.7740 
_cell_angle_alpha  87.020 
_cell_angle_beta   82.150 
_cell_angle_gamma  61.870 
 
_shelx_F_squared_multiplier     1.000 
 
loop_ 
 _refln_index_h 
 _refln_index_k 
 _refln_index_l 
 _refln_F_squared_calc 
 _refln_F_squared_meas 
 _refln_F_squared_sigma 
 _refln_observed_status 
   2   0   0      632.27      673.58     13.15 o 
   3   0   0       18.05       -5.60     13.60 o 
   4   0   0        4.07        5.22      0.15 o 
   5   0   0        4.56        3.39      0.24 o 
   7   0   0       22.30       24.02      0.66 o 
  -6   1   0        5.19        4.91      0.35 o 
  -5   1   0       27.10       24.00      0.87 o 
  -4   1   0      134.28      133.86      2.79 o 
  -3   1   0        8.37       -3.11     19.40 o 
  -2   1   0       64.23       69.99      1.09 o 
  -1   1   0      160.26      169.80      1.85 o 
   0   1   0       96.48      120.72      0.94 o 
   1   1   0       20.19       35.64      0.34 o 
   2   1   0      427.97      403.54      4.40 o 
   3   1   0       24.00       21.93      1.50 o 
   4   1   0       51.56       46.95      0.52 o 
   5   1   0      128.91      120.54      1.84 o 
   6   1   0        3.57        2.83      0.08 o 
   7   1   0        3.30        3.31      0.12 o 
  -5   2   0        2.65        2.63      0.26 o 
  -4   2   0        1.85        1.38      0.18 o 
  -3   2   0      112.63      112.93      1.97 o 
  -2   2   0      346.93      349.58      3.50 o 
  -1   2   0        2.01        0.03      0.01 o 
   0   2   0       64.15       82.62      0.71 o 
   1   2   0      489.40      448.08      3.85 o 
   2   2   0        0.00        0.13      0.03 o 
   3   2   0       17.68       16.68      1.79 o 
   4   2   0      359.00      378.75      7.02 o 
   5   2   0      194.11      198.10      3.26 o 
   6   2   0        0.02        0.01      0.03 o 
   7   2   0        0.18        0.43      0.08 o 
  -5   3   0        0.57        0.61      0.10 o 
  -4   3   0        0.01        0.05      0.03 o 
  -3   3   0       96.71       96.37      1.51 o 
  -2   3   0      280.13      267.45      3.97 o 
  -1   3   0       99.28       97.99      0.93 o 
   0   3   0        1.02        3.67      0.05 o 
   1   3   0       46.81       50.45      0.50 o 
   2   3   0       20.05       18.57      0.25 o 
   3   3   0      158.54      173.06      1.73 o 
   4   3   0      129.41      124.70      1.49 o 
   5   3   0       44.26       39.99      0.57 o 
   6   3   0       52.90       50.96      7.32 o 
   7   3   0        6.38        4.66      0.14 o 
  -4   4   0        0.21        0.43      0.05 o 
  -3   4   0        0.36        0.37      0.05 o 
  -2   4   0       27.94       28.04      0.46 o 
  -1   4   0       67.14       69.51      1.07 o 
   0   4   0        2.31        1.54      0.04 o 
   1   4   0       17.00       13.46      0.16 o 
   2   4   0      552.90      515.90      5.20 o 
   3   4   0      139.70      136.19      1.40 o 
   4   4   0       56.82       53.99      0.57 o 
   5   4   0        1.09        0.57      1.65 o 
   6   4   0       26.79       29.14      4.06 o 
   7   4   0       10.83       11.90      1.58 o 
  -3   5   0        8.22        8.94      0.22 o 
  -2   5   0        9.63        9.58      0.26 o 
  -1   5   0        1.17        1.00      0.06 o 
   0   5   0        5.23        6.78      0.13 o 
   1   5   0       16.80       16.31      0.22 o 
   2   5   0      193.30      198.25      2.19 o 
   3   5   0      159.14      163.97      2.16 o 
   4   5   0       45.96       48.07      3.26 o 
   5   5   0        0.53        0.31      0.97 o 
   6   5   0        4.67        4.08      0.46 o 
   7   5   0       12.50       12.33      0.30 o 
  -2   6   0        1.69        2.14      0.13 o 
  -1   6   0        9.14       10.51      0.31 o 
   0   6   0       13.16       12.11      0.33 o 
   1   6   0        2.38        2.57      0.12 o 
   2   6   0        6.90        7.18      0.19 o 
   3   6   0       68.13       63.11      0.80 o 
   4   6   0       25.26       25.82      0.37 o 
   5   6   0        0.61        0.46      0.52 o 
   6   6   0        9.58        8.76      1.48 o 
   7   6   0       26.86       29.04      0.57 o 
   0   7   0       17.82       17.73      0.52 o 
   1   7   0       12.79       13.51      0.38 o 
   2   7   0        1.02        0.61      0.10 o 
   3   7   0        0.09        0.03      0.05 o 
   4   7   0        1.38        1.67      0.09 o 
   5   7   0       20.66       22.81      0.50 o 
   6   7   0       24.50       27.56      0.93 o 
   3   8   0        0.13       -0.06      0.06 o 
   4   8   0        2.45        1.93      0.18 o 
   5   8   0        5.12        5.30      0.39 o 
  -4  -8   1        3.32        3.55      0.21 o 
  -3  -8   1        2.02        2.10      0.28 o 
  -6  -7   1       25.63       25.91      0.53 o 
  -5  -7   1       28.65       29.63      0.58 o 
  -4  -7   1        4.37      -18.13     26.34 o 
  -3  -7   1        0.40        0.83      0.16 o 
  -2  -7   1        0.48        1.14      0.10 o 
  -1  -7   1        8.41        9.98      0.31 o 
   0  -7   1       12.23       13.15      0.38 o 
  -7  -6   1        9.15        8.01      0.25 o 
  -6  -6   1        3.02        2.77      0.14 o 
  -5  -6   1       11.83      -15.41     22.88 o 
  -4  -6   1       46.84       47.97      4.27 o 
  -3  -6   1       20.82       22.66      2.04 o 
  -2  -6   1        2.45        2.19      0.09 o 
  -1  -6   1       10.07        8.66      0.22 o 
   0  -6   1       25.60       24.14      0.81 o 
   1  -6   1        1.46        1.93      0.13 o 
   2  -6   1        0.23        0.17      0.05 o 
  -7  -5   1       18.68       21.74      0.44 o 
  -6  -5   1        2.58      -28.46     28.77 o 
  -5  -5   1        4.93       -4.03     19.42 o 
  -4  -5   1        3.73       -8.82     18.13 o 
  -3  -5   1       52.33       48.08      2.14 o 
  -2  -5   1      162.28      149.86      1.66 o 
  -1  -5   1       94.03       91.08      1.09 o 
   0  -5   1       39.41       34.83      0.47 o 
   1  -5   1        1.80        1.51      0.09 o 
   2  -5   1        0.01        0.00      0.04 o 
   3  -5   1        0.63        0.77      0.11 o 
  -7  -4   1       36.19       34.31      0.62 o 
  -6  -4   1       40.65       39.51      4.99 o 
  -5  -4   1        6.28        5.87      0.74 o 
  -4  -4   1        0.00        0.15      0.85 o 
  -3  -4   1      194.07      191.36      2.30 o 
  -2  -4   1       70.25       75.90      0.71 o 
  -1  -4   1        0.04        0.05      0.02 o 
   0  -4   1       16.32       18.59      0.22 o 
   1  -4   1       93.43       91.17      1.15 o 
   2  -4   1       38.74       36.45      0.61 o 
   3  -4   1        0.64        0.51      0.06 o 
   4  -4   1        3.59        3.27      0.13 o 
  -7  -3   1       23.05       23.45      0.43 o 
  -6  -3   1        2.97        3.67      0.19 o 
  -5  -3   1        9.84      -14.52     24.83 o 
  -4  -3   1       86.80       96.43      1.16 o 
  -3  -3   1      155.54      168.45      1.81 o 
  -2  -3   1      112.25      103.38      1.01 o 
  -1  -3   1        0.10        1.62      0.04 o 
   0  -3   1       83.07       92.39      0.91 o 
   1  -3   1       71.26       56.28      0.69 o 
   2  -3   1      226.72      224.17      3.41 o 
   3  -3   1       51.01       51.08      0.72 o 
   4  -3   1        2.64        2.67      0.09 o 
   5  -3   1        0.04        0.18      0.06 o 
  -7  -2   1       11.80       14.97      0.35 o 
  -6  -2   1        0.13        0.00      0.03 o 
  -5  -2   1       98.22       99.44      1.33 o 
  -4  -2   1      114.86      105.42      1.78 o 
  -3  -2   1      377.59      365.66      4.31 o 
  -2  -2   1     1043.59     1027.97      9.11 o 
  -1  -2   1       38.40       35.66      0.34 o 
   0  -2   1      839.10      859.38      8.38 o 
   1  -2   1        6.87        4.58      0.05 o 
   2  -2   1      314.03      322.45      3.47 o 
   3  -2   1      174.69      173.66      1.87 o 
   4  -2   1       15.65       18.05      0.31 o 
   5  -2   1        4.62        4.80      0.15 o 
  -7  -1   1        6.05        5.48      0.16 o 
  -6  -1   1       38.15       36.34      0.70 o 
  -5  -1   1        5.86        5.75      0.12 o 
  -4  -1   1        0.61        1.60      0.05 o 
  -3  -1   1        9.18       14.88      1.36 o 
  -2  -1   1        5.60        7.33      0.44 o 
  -1  -1   1      440.14      459.33      6.40 o 
   1  -1   1       88.53       85.01      0.85 o 
   2  -1   1        2.98        1.32      0.20 o 
   3  -1   1       23.33       24.60      0.35 o 
   4  -1   1        0.08        0.16      0.07 o 
   5  -1   1        1.63        0.77      0.13 o 
   6  -1   1       21.76       23.62      0.90 o 
  -6   0   1        3.62        3.17      0.13 o 
  -5   0   1       90.78       92.64      1.82 o 
  -4   0   1      289.97      292.08      6.10 o 
  -3   0   1       89.64      112.59      2.16 o 
  -2   0   1      743.08      827.11     17.47 o 
  -1   0   1      901.82      819.30     15.46 o 
   1   0   1       43.03       56.14      0.57 o 
   2   0   1      302.55      295.94      3.18 o 
   3   0   1       99.58      106.10      1.43 o 
   4   0   1        0.07        0.05      0.03 o 
   5   0   1        0.92        0.82      0.04 o 
   6   0   1        7.22        7.72      0.18 o 
   7   0   1       13.04       13.75      0.40 o 
  -6   1   1        7.56        7.23      0.42 o 
  -5   1   1      106.66       95.11      2.85 o 
  -4   1   1       46.18       43.85      1.74 o 
  -3   1   1       10.36        9.46      0.19 o 
  -2   1   1        3.17        4.06      0.09 o 
  -1   1   1       24.70       21.02      0.21 o 
   0   1   1      345.83      362.98      3.93 o 
   1   1   1     1995.08     1840.81     47.73 o 
   2   1   1        4.18        4.29      0.16 o 
   3   1   1       44.43       39.26      0.71 o 
   4   1   1      168.57      170.23      2.23 o 
   5   1   1       58.88       56.97      0.89 o 
   6   1   1        0.20        0.23      0.04 o 
   7   1   1        3.80        5.15      0.16 o 
  -5   2   1        0.29        0.42      0.13 o 
  -4   2   1        8.15        7.99      0.39 o 
  -3   2   1      245.62      246.08      3.89 o 
  -2   2   1      110.59      107.32      1.25 o 
  -1   2   1        1.31        2.25      0.04 o 
   0   2   1      523.43      550.60      5.22 o 
   1   2   1       15.78       14.83      0.15 o 
   2   2   1      841.03      876.84      9.40 o 
   3   2   1        7.03        4.95      0.11 o 
   4   2   1      590.00      555.64      6.50 o 
   5   2   1      184.65      175.99      2.70 o 
   6   2   1       19.29       17.93      2.29 o 
   7   2   1        0.05        0.09      0.06 o 
  -5   3   1        0.43        0.37      0.08 o 
  -4   3   1        0.82        0.77      0.10 o 
  -3   3   1        4.10        3.57      0.13 o 
  -2   3   1       36.88       33.87      0.54 o 
  -1   3   1      311.66      324.38      3.24 o 
   0   3   1      328.44      329.03      3.37 o 
   1   3   1       21.92       17.00      0.20 o 
   2   3   1        4.11        4.59      0.06 o 
   3   3   1       25.39       26.50      0.29 o 
   4   3   1        4.22      -13.60     13.60 o 
   5   3   1      128.68      129.70      1.94 o 
   6   3   1       85.34       84.79      1.17 o 
   7   3   1        2.54      -10.86     39.01 o 
  -4   4   1        1.06        1.02      0.10 o 
  -3   4   1        4.97        4.84      0.14 o 
  -2   4   1       79.56       78.89      1.21 o 
  -1   4   1        9.49        9.71      0.23 o 
   0   4   1       44.41       37.74      0.45 o 
   1   4   1       95.97      101.64      1.06 o 
   2   4   1      383.56      385.61      4.56 o 
   3   4   1       40.50       35.48      0.44 o 
   4   4   1       24.36       26.17      0.30 o 
   5   4   1       43.82       39.05      2.60 o 
   6   4   1        0.01        0.02      1.10 o 
   7   4   1        0.10        0.10      1.22 o 
   8   4   1        9.04        8.45      0.23 o 
  -3   5   1       20.42       20.28      0.41 o 
  -2   5   1       24.65       26.09      0.85 o 
  -1   5   1        0.02       -0.03      0.03 o 
   0   5   1        2.92        3.16      0.09 o 
   1   5   1        5.05        5.56      0.10 o 
   2   5   1       84.33       84.02      0.96 o 
   3   5   1      268.57      258.54      3.05 o 
   4   5   1       70.94       69.60      0.87 o 
   5   5   1        8.31        9.79      1.07 o 
   6   5   1        0.09        7.51     26.29 o 
   7   5   1       16.45       18.61      0.39 o 
  -1   6   1       30.48       29.15      0.64 o 
   0   6   1        2.62        2.33      0.11 o 
   1   6   1       12.62       13.05      0.28 o 
   2   6   1       18.56       16.28      0.34 o 
   3   6   1       95.61      102.76      1.26 o 
   4   6   1        7.39        8.61      0.17 o 
   5   6   1        3.89        3.98      0.13 o 
   6   6   1       32.95      -21.94     26.80 o 
   7   6   1        8.56        8.49      0.25 o 
   0   7   1       13.92       15.06      0.41 o 
   1   7   1       27.49       26.63      0.62 o 
   2   7   1       18.11       20.50      0.42 o 
   3   7   1        0.46        0.62      0.08 o 
   4   7   1        0.04        0.02      0.06 o 
   5   7   1        0.87        1.41      0.16 o 
   6   7   1        2.36        2.92      0.17 o 
   3   8   1        6.17        5.02      0.20 o 
   4   8   1        7.27        7.87      0.25 o 
   5   8   1        0.11        0.04      0.13 o 
  -6  -7   2       17.16       17.87      0.41 o 
  -5  -7   2       31.96       34.41      0.69 o 
  -4  -7   2       17.45       16.84      3.66 o 
  -3  -7   2        3.89       -7.34     25.72 o 
  -2  -7   2        0.01        0.15      0.06 o 
  -1  -7   2        0.28        0.06      0.07 o 
   0  -7   2        9.72       11.14      0.57 o 
  -7  -6   2        3.71        3.98      0.18 o 
  -6  -6   2        2.58        3.05      0.15 o 
  -5  -6   2       13.69      -13.71     33.85 o 
  -4  -6   2       21.35      -15.19     26.69 o 
  -3  -6   2        0.41        0.16      0.11 o 
  -2  -6   2        2.09        1.93      0.48 o 
  -1  -6   2       71.75       74.56      1.07 o 
   0  -6   2       34.99       32.82      0.59 o 
   1  -6   2        1.71        1.94      0.15 o 
  -7  -5   2       15.28       15.53      0.35 o 
  -6  -5   2       22.22      -17.08     29.36 o 
  -5  -5   2        8.63      -17.38     25.97 o 
  -4  -5   2        0.06        0.34      0.45 o 
  -3  -5   2        0.26        0.31      0.12 o 
  -2  -5   2       24.69       26.88      0.81 o 
  -1  -5   2       87.23       83.85      2.25 o 
   0  -5   2       53.23       51.23      0.69 o 
   1  -5   2       18.69       19.16      0.32 o 
   2  -5   2        0.48        0.51      0.05 o 
   3  -5   2        0.78        1.25      0.10 o 
  -7  -4   2       56.43       59.80      1.00 o 
  -6  -4   2       25.74       28.81      1.75 o 
  -5  -4   2        0.17        1.44     26.01 o 
  -4  -4   2        0.55      -10.64     24.61 o 
  -3  -4   2       30.69       28.31      1.76 o 
  -2  -4   2       13.73       11.13      0.47 o 
  -1  -4   2       11.87       11.06      0.29 o 
   0  -4   2      124.98      128.22      1.33 o 
   1  -4   2      104.95      100.85      1.11 o 
   2  -4   2        0.11        0.02      0.03 o 
   3  -4   2        0.70        0.39      0.04 o 
   4  -4   2       16.80       16.47      0.33 o 
  -7  -3   2        1.16        0.88      0.15 o 
  -6  -3   2        0.95        0.73      0.06 o 
  -5  -3   2        8.93      -13.79     22.94 o 
  -4  -3   2       83.25       79.13      0.88 o 
  -3  -3   2      374.82      387.45      3.43 o 
  -2  -3   2      272.26      270.65      2.60 o 
  -1  -3   2       23.66       22.65      0.88 o 
   0  -3   2       82.76       96.75      1.05 o 
   1  -3   2        3.10        3.43      0.06 o 
   2  -3   2       97.24      103.87      1.61 o 
   3  -3   2       76.54       75.12      1.04 o 
   4  -3   2        9.59        9.71      0.21 o 
   5  -3   2        5.47        5.27      0.14 o 
  -7  -2   2        6.04        4.83      0.17 o 
  -6  -2   2        9.92       11.93      0.24 o 
  -5  -2   2       12.26       10.18      0.22 o 
  -4  -2   2        1.61        1.25      0.05 o 
  -3  -2   2      424.97      442.29      4.49 o 
  -2  -2   2     1114.28     1103.59     11.46 o 
  -1  -2   2       62.32       55.97      0.49 o 
   1  -2   2        3.07        2.79      0.07 o 
   2  -2   2      159.80      145.45      1.46 o 
   3  -2   2       10.85       11.84      0.19 o 
   4  -2   2        1.01        1.42      0.06 o 
   5  -2   2       33.28       32.35      0.55 o 
  -7  -1   2       12.61       11.55      0.23 o 
  -6  -1   2        2.30        2.06      0.10 o 
  -5  -1   2       10.28       11.37      0.22 o 
  -4  -1   2       69.95       76.76      0.91 o 
  -3  -1   2       48.31       41.82      0.56 o 
  -2  -1   2       65.26       49.93      0.64 o 
  -1  -1   2      119.16      119.16      1.32 o 
   0  -1   2        0.14       18.32      7.40 o 
   1  -1   2       86.17       80.21      0.98 o 
   2  -1   2      309.03      329.22      3.32 o 
   3  -1   2       92.32      103.68      1.13 o 
   4  -1   2        0.50        0.47      0.03 o 
   5  -1   2        0.26        0.12      0.03 o 
   6  -1   2        6.98        7.11      0.18 o 
  -6   0   2        9.98        8.38      0.20 o 
  -5   0   2      188.99      199.54      3.64 o 
  -4   0   2       62.92       63.98      0.77 o 
  -3   0   2       85.58       92.92      0.93 o 
  -2   0   2       23.26       19.89      0.21 o 
  -1   0   2       84.77       84.82      0.81 o 
   0   0   2      158.82      160.75      1.90 o 
   1   0   2      558.55      636.60      6.68 o 
   2   0   2      757.78      818.19      8.14 o 
   3   0   2      171.71      199.85      2.15 o 
   4   0   2        6.79        4.71      0.09 o 
   5   0   2       18.34       17.40      0.30 o 
   6   0   2       14.33       14.30      0.31 o 
   7   0   2       19.73       20.28      0.42 o 
  -6   1   2        9.98        8.63      0.48 o 
  -5   1   2       35.95       33.85      1.16 o 
  -4   1   2       86.22       93.95      1.94 o 
  -3   1   2      184.66      192.96      1.91 o 
  -2   1   2        0.03        0.19      0.02 o 
  -1   1   2      122.85      128.15      1.34 o 
   0   1   2      180.23      176.03      1.53 o 
   1   1   2       35.48       23.70      0.23 o 
   2   1   2        3.89        7.86      0.10 o 
   3   1   2      271.93      247.49      3.56 o 
   4   1   2      282.95      275.38      4.78 o 
   5   1   2       23.16      -10.42     24.34 o 
   6   1   2        1.33        1.52      0.06 o 
   7   1   2        1.45        1.78      0.10 o 
  -5   2   2        0.19        0.45      0.05 o 
  -4   2   2       31.05       30.85      0.65 o 
  -3   2   2        2.86        2.77      0.14 o 
  -2   2   2       14.66       14.47      0.17 o 
  -1   2   2      627.72      597.37      9.39 o 
   0   2   2     1917.37     1738.91     20.53 o 
   1   2   2       19.89       18.56      0.24 o 
   2   2   2      426.62      428.02      4.61 o 
   3   2   2       47.31       45.37      1.04 o 
   4   2   2       43.45       43.56      0.54 o 
   5   2   2      103.61      101.27      1.58 o 
   6   2   2       42.29       41.54      3.99 o 
   7   2   2       17.68       19.71      0.36 o 
  -4   3   2        3.41        3.01      0.10 o 
  -3   3   2        2.35        2.19      0.11 o 
  -2   3   2       29.24       28.66      0.42 o 
  -1   3   2      117.37      127.99      1.52 o 
   0   3   2      154.94      190.52      1.92 o 
   1   3   2      358.22      376.41      4.02 o 
   2   3   2        4.26        4.76      0.07 o 
   3   3   2       99.73      117.21      1.32 o 
   4   3   2       30.07       28.97      0.38 o 
   5   3   2      179.02      168.71      2.26 o 
   6   3   2       18.34      -18.57     29.21 o 
   7   3   2        0.39        0.22      3.05 o 
  -4   4   2        0.05        0.01      0.04 o 
  -3   4   2       25.23       24.81      0.45 o 
  -2   4   2       22.71       22.36      0.39 o 
  -1   4   2       11.83       10.68      0.22 o 
   0   4   2       21.45       21.92      0.33 o 
   1   4   2      236.17      237.55      2.40 o 
   2   4   2       57.80       52.66      0.58 o 
   3   4   2       18.27       18.53      0.23 o 
   4   4   2       82.74       81.57      0.88 o 
   5   4   2       27.06       23.71      0.34 o 
   6   4   2        0.25        0.31      0.67 o 
   7   4   2        0.65        0.81      0.52 o 
   8   4   2        6.21        7.12      0.21 o 
  -3   5   2       31.59       31.86      0.58 o 
  -2   5   2       29.55       29.90      0.55 o 
  -1   5   2       25.00       23.44      0.33 o 
   0   5   2        1.17        0.68      0.06 o 
   1   5   2       51.02       43.93      0.58 o 
   2   5   2       22.35       20.60      0.29 o 
   3   5   2      178.61      186.65      2.22 o 
   4   5   2       70.94       70.35      0.88 o 
   5   5   2       41.79       38.39      0.75 o 
   6   5   2       30.03       27.28      3.87 o 
   7   5   2        0.07        0.16      1.76 o 
  -1   6   2       38.06       40.46      0.85 o 
   0   6   2        0.00        0.02      0.04 o 
   1   6   2        2.12        1.80      0.10 o 
   2   6   2       60.86       61.26      1.02 o 
   3   6   2       11.68       11.79      0.23 o 
   4   6   2        0.00        0.10      0.03 o 
   5   6   2       11.59       10.81      0.29 o 
   6   6   2       15.51      -10.40     22.49 o 
   7   6   2        8.96       10.60      0.40 o 
   0   7   2        6.50        4.45      0.26 o 
   1   7   2       21.62       20.88      0.52 o 
   2   7   2       14.19       15.63      0.35 o 
   3   7   2       20.89       19.23      0.41 o 
   4   7   2        8.81       10.35      0.23 o 
   5   7   2        3.17        2.42      0.11 o 
   6   7   2        0.04        0.15      0.09 o 
   3   8   2       31.04       34.73      0.81 o 
   4   8   2        3.55        4.08      0.18 o 
  -5  -7   3        7.98        6.64      0.23 o 
  -4  -7   3       26.46       25.24      5.10 o 
  -3  -7   3        8.47        8.69      0.26 o 
  -2  -7   3        0.14        0.26      0.07 o 
  -1  -7   3        5.55        6.31      0.25 o 
  -6  -6   3        2.84        3.05      0.32 o 
  -5  -6   3       44.02       45.94      8.02 o 
  -4  -6   3       15.64       16.48      1.04 o 
  -3  -6   3        2.74       -9.00     24.32 o 
  -2  -6   3       12.84       15.01      1.40 o 
  -1  -6   3       47.87       43.10      0.66 o 
   0  -6   3        2.53        1.29      0.11 o 
   1  -6   3        0.92        1.03      0.09 o 
  -7  -5   3       12.09       13.42      0.32 o 
  -6  -5   3       42.02       43.47      0.77 o 
  -5  -5   3       23.37      -17.45     29.55 o 
  -4  -5   3        1.60      -15.33     24.76 o 
  -3  -5   3        3.64       -8.73     26.89 o 
  -2  -5   3        2.68        2.64      0.27 o 
  -1  -5   3       33.42       34.52      1.23 o 
   0  -5   3      122.83      124.08      1.71 o 
   1  -5   3       38.99       37.31      0.65 o 
   2  -5   3        3.18        4.03      0.12 o 
   3  -5   3        0.16        0.08      0.04 o 
  -7  -4   3       12.21       11.30      0.48 o 
  -6  -4   3       22.20       19.49      0.39 o 
  -5  -4   3       25.45       24.36      2.81 o 
  -4  -4   3       60.24       61.18      0.72 o 
  -3  -4   3       12.58       14.54      1.29 o 
  -2  -4   3       23.81       21.11      0.82 o 
  -1  -4   3       17.34       19.38      0.83 o 
   1  -4   3        6.98        8.08      0.20 o 
   2  -4   3        0.58        0.95      0.06 o 
   3  -4   3       31.55       28.51      0.45 o 
   4  -4   3        8.33        6.40      0.18 o 
  -7  -3   3       11.72       13.79      0.30 o 
  -6  -3   3        3.73        5.17      0.12 o 
  -5  -3   3        0.57        0.60      0.07 o 
  -4  -3   3        6.02        6.09      0.11 o 
  -3  -3   3      111.03      110.64      1.07 o 
  -2  -3   3      253.32      247.80      2.23 o 
  -1  -3   3      113.73      107.93      1.67 o 
   1  -3   3        4.45        4.63      0.08 o 
   2  -3   3       15.52       14.61      0.35 o 
   3  -3   3        0.05       -0.01      0.03 o 
   4  -3   3       11.38       10.89      0.20 o 
   5  -3   3       38.22       38.54      0.67 o 
  -7  -2   3       17.67       17.13      0.33 o 
  -6  -2   3        2.42        3.08      0.11 o 
  -5  -2   3       11.23       11.80      0.24 o 
  -4  -2   3        0.27        0.37      0.04 o 
  -3  -2   3      300.89      295.75      3.23 o 
  -2  -2   3      677.05      655.46      6.63 o 
  -1  -2   3        6.25        5.58      0.12 o 
   0  -2   3       11.51       12.43      0.15 o 
   1  -2   3      102.93      103.07      1.15 o 
   2  -2   3        4.98        6.14      0.10 o 
   3  -2   3        0.09        0.02      0.05 o 
   4  -2   3       49.10       48.84      0.70 o 
   5  -2   3       22.00       22.26      0.40 o 
  -6  -1   3       11.33       11.83      0.51 o 
  -5  -1   3        9.59       12.74      0.26 o 
  -4  -1   3        0.13        0.25      0.06 o 
  -3  -1   3       20.70       19.01      0.23 o 
  -2  -1   3      100.94      110.68      1.13 o 
  -1  -1   3       25.72       24.06      1.48 o 
   0  -1   3       85.14       80.91      0.76 o 
   2  -1   3      339.81      353.21      4.38 o 
   3  -1   3       96.35       96.97      1.33 o 
   4  -1   3       15.33       12.18      0.20 o 
   5  -1   3        4.62        3.73      0.09 o 
   6  -1   3       30.55       29.42      0.59 o 
  -6   0   3        9.07        8.78      0.22 o 
  -5   0   3       56.44       61.31      0.96 o 
  -4   0   3      106.81      108.48      1.69 o 
  -3   0   3      186.35      196.56      1.96 o 
  -2   0   3       74.81       76.00      0.72 o 
  -1   0   3       90.39      119.66      1.07 o 
   0   0   3      699.61      739.90      6.47 o 
   1   0   3        6.17       12.86      0.16 o 
   2   0   3     1317.37     1277.35     15.02 o 
   3   0   3      455.02      485.75      8.01 o 
   4   0   3        0.76        1.59      0.08 o 
   5   0   3        2.65        2.56      0.08 o 
   6   0   3        5.54        5.35      0.23 o 
   7   0   3        0.05        0.04      0.06 o 
  -6   1   3        1.53        0.94      0.09 o 
  -5   1   3        3.04        2.81      0.10 o 
  -4   1   3       65.10       69.99      1.11 o 
  -3   1   3       44.16       45.13      0.56 o 
  -2   1   3        4.26        3.71      0.06 o 
  -1   1   3      185.09      179.67      1.91 o 
   0   1   3      140.95      129.90      1.30 o 
   1   1   3       10.35        9.77      0.11 o 
   2   1   3       15.58       17.72      0.26 o 
   3   1   3      112.85      124.30      1.48 o 
   4   1   3       44.59       49.96      2.75 o 
   5   1   3        1.45       -3.64     21.61 o 
   6   1   3        4.70        4.94      0.13 o 
   7   1   3       32.34       33.70      0.70 o 
  -5   2   3       20.18       18.93      0.35 o 
  -4   2   3       27.84       29.63      0.50 o 
  -3   2   3        4.71        3.37      0.10 o 
  -2   2   3        3.50        3.83      0.08 o 
  -1   2   3      309.65      322.88      4.53 o 
   0   2   3      402.47      434.93      4.31 o 
   1   2   3       65.38       63.83      0.70 o 
   2   2   3       18.21       23.10      0.28 o 
   3   2   3        4.07        3.29      0.09 o 
   4   2   3       28.58       24.59      0.33 o 
   5   2   3       15.06      -17.93     17.93 o 
   6   2   3       32.49      -19.22     29.05 o 
   7   2   3       24.84       24.28      0.44 o 
  -4   3   3        0.25        0.39      0.12 o 
  -3   3   3        0.16        0.01      0.03 o 
  -2   3   3        5.01        4.73      0.11 o 
  -1   3   3        0.17        0.59      0.06 o 
   0   3   3      511.93      480.37      4.84 o 
   1   3   3      691.49      654.75      8.68 o 
   2   3   3        8.73        7.80      0.12 o 
   3   3   3       27.02       29.68      0.39 o 
   4   3   3       13.34       14.10      0.24 o 
   5   3   3       22.03       22.60      0.35 o 
   6   3   3        3.72        3.97      0.11 o 
   7   3   3        6.22       -6.26     34.17 o 
  -3   4   3       47.18       46.64      0.79 o 
  -2   4   3        1.31        0.80      0.06 o 
  -1   4   3        1.20        1.12      0.09 o 
   0   4   3       45.04       50.50      0.59 o 
   1   4   3        8.73       12.70      0.17 o 
   2   4   3        0.00        0.00      0.02 o 
   3   4   3       31.92       35.78      0.43 o 
   4   4   3      191.00      187.09      2.22 o 
   5   4   3      107.74      102.28      1.63 o 
   6   4   3        2.68        2.54      0.63 o 
   7   4   3        0.97      -16.59     33.08 o 
  -2   5   3       34.12       33.22      0.61 o 
  -1   5   3       64.79       68.51      0.95 o 
   0   5   3        1.59        2.80      0.17 o 
   1   5   3        0.48        0.58      0.06 o 
   2   5   3        8.94        8.69      0.17 o 
   3   5   3        0.30        0.24      0.03 o 
   4   5   3       20.96       17.84      0.27 o 
   5   5   3      105.23       99.97      1.38 o 
   6   5   3       37.62       35.53      0.65 o 
   7   5   3        0.04        0.06      0.06 o 
  -1   6   3        8.27        8.68      0.41 o 
   0   6   3        2.98        2.45      0.14 o 
   1   6   3       26.53       27.19      0.50 o 
   2   6   3       10.81       11.05      0.26 o 
   3   6   3        0.99        0.62      0.06 o 
   4   6   3        9.98       11.64      0.23 o 
   5   6   3       20.79       20.89      0.37 o 
   6   6   3       11.79       10.82      0.28 o 
   7   6   3        5.32        5.14      0.36 o 
   1   7   3        4.82        6.35      0.27 o 
   2   7   3       29.46       29.93      0.69 o 
   3   7   3       66.06       66.96      1.14 o 
   4   7   3        2.64        2.21      0.21 o 
   5   7   3        8.74       11.24      0.25 o 
   6   7   3        0.70        0.64      0.09 o 
  -5  -7   4        7.15        8.59      0.41 o 
  -4  -7   4       19.00       21.02      3.90 o 
  -3  -7   4        6.03        6.66      0.19 o 
  -2  -7   4        8.75        8.89      0.22 o 
  -1  -7   4        3.59        1.87      0.15 o 
  -6  -6   4        8.41        9.37      0.29 o 
  -5  -6   4       18.00       16.85      0.59 o 
  -4  -6   4        0.00        0.07      0.26 o 
  -3  -6   4        1.71      -19.03     26.34 o 
  -2  -6   4       23.79       25.33      0.43 o 
  -1  -6   4        6.31        6.47      0.17 o 
   0  -6   4        4.89        4.48      0.20 o 
   1  -6   4        9.12        7.52      0.22 o 
  -6  -5   4       28.82       26.71      0.55 o 
  -5  -5   4       30.61       31.51      0.64 o 
  -4  -5   4       31.08       33.37      1.49 o 
  -3  -5   4        1.29       -9.50     28.68 o 
  -2  -5   4       22.20       19.73      1.11 o 
   0  -5   4       69.90       70.32      1.01 o 
   1  -5   4        4.04        4.24      0.15 o 
   2  -5   4        2.65        2.73      0.11 o 
  -6  -4   4        5.29        5.08      0.17 o 
  -5  -4   4       45.92       44.44      0.66 o 
  -4  -4   4       54.16       53.57      0.65 o 
  -3  -4   4        9.78       10.40      0.32 o 
  -2  -4   4        1.40      -24.35     24.35 o 
  -1  -4   4      130.79      124.71      1.30 o 
   0  -4   4       39.39       38.26      0.51 o 
   1  -4   4        1.05        1.19      0.07 o 
   2  -4   4        9.55       10.31      0.18 o 
   3  -4   4        5.69        5.41      0.13 o 
  -6  -3   4        8.05        7.48      0.17 o 
  -5  -3   4       11.01        8.57      0.18 o 
  -4  -3   4        1.18        0.87      0.05 o 
  -3  -3   4       34.61       35.10      0.37 o 
  -2  -3   4      155.51      149.69      1.75 o 
  -1  -3   4       31.56       33.95      0.35 o 
   0  -3   4       36.15       36.86      0.41 o 
   1  -3   4       40.82       43.83      0.49 o 
   2  -3   4       13.15       10.29      0.17 o 
   3  -3   4        0.29        0.30      0.04 o 
   4  -3   4       60.65       57.50      0.83 o 
  -6  -2   4       22.33       25.42      0.46 o 
  -5  -2   4       10.39        9.21      0.21 o 
  -4  -2   4       15.56       14.00      0.24 o 
  -3  -2   4       42.22       44.66      0.52 o 
  -2  -2   4       51.47       51.30      0.63 o 
  -1  -2   4       78.33       82.42      0.80 o 
   0  -2   4      545.99      547.07      5.16 o 
   1  -2   4       73.57       73.88      0.75 o 
   2  -2   4       19.80       22.24      0.56 o 
   3  -2   4        1.03        0.43      0.04 o 
   4  -2   4        9.64        9.73      0.19 o 
   5  -2   4        4.52        5.06      0.13 o 
  -6  -1   4        6.23        8.03      0.20 o 
  -5  -1   4        9.00       10.29      0.26 o 
  -4  -1   4       42.55       35.83      0.72 o 
  -3  -1   4       80.37       72.52      0.88 o 
  -2  -1   4       68.04       64.25      0.67 o 
  -1  -1   4       22.29       19.68      0.21 o 
   0  -1   4       93.50       97.07      0.92 o 
   1  -1   4        3.33        2.45      0.05 o 
   2  -1   4      455.61      455.45      4.98 o 
   3  -1   4       54.44       58.16      0.82 o 
   4  -1   4        0.84        0.52      0.04 o 
   5  -1   4       28.52       28.50      0.44 o 
   6  -1   4        7.53        7.35      0.21 o 
  -6   0   4        3.22        3.07      0.13 o 
  -5   0   4        4.24        4.13      0.14 o 
  -4   0   4       15.99       15.75      0.34 o 
  -3   0   4      136.46      140.87      2.19 o 
  -2   0   4      332.05      341.63      3.46 o 
  -1   0   4        2.94        3.12      0.05 o 
   0   0   4      478.08      525.13      4.89 o 
   1   0   4      146.18      166.13      1.67 o 
   2   0   4      423.85      464.18      4.59 o 
   3   0   4       35.54       44.11      0.62 o 
   5   0   4       14.29       15.25      0.29 o 
   6   0   4        0.57        0.57      0.05 o 
  -5   1   4        2.20        3.58      0.12 o 
  -4   1   4       30.05       33.93      0.58 o 
  -3   1   4       97.03       92.19      1.45 o 
  -2   1   4      167.92      163.85      1.96 o 
  -1   1   4       55.66       55.88      0.54 o 
   0   1   4        1.44        1.23      0.04 o 
   1   1   4       33.88       37.26      0.37 o 
   2   1   4       13.62        9.78      0.18 o 
   3   1   4      298.89      290.79      3.42 o 
   4   1   4       36.57       33.97      0.49 o 
   5   1   4        2.01        1.85      0.75 o 
   6   1   4       33.06       31.95      0.55 o 
   7   1   4       23.24       21.98      0.41 o 
  -5   2   4       21.57       20.54      0.39 o 
  -4   2   4        1.88        2.34      0.10 o 
  -3   2   4        6.73        6.35      0.15 o 
  -2   2   4        0.31        0.23      0.05 o 
  -1   2   4       92.28       93.62      1.02 o 
   0   2   4      322.94      312.38      3.08 o 
   1   2   4      154.79      143.94      1.83 o 
   2   2   4      191.19      215.99      2.32 o 
   3   2   4       35.47       36.97      0.43 o 
   4   2   4       48.15       45.39      0.57 o 
   5   2   4        3.78       -5.04     16.38 o 
   6   2   4       34.14       33.74      4.87 o 
   7   2   4       22.85       22.35      0.42 o 
  -4   3   4       30.91       34.75      0.61 o 
  -3   3   4       16.80       19.48      0.37 o 
  -2   3   4       10.14       10.53      0.20 o 
  -1   3   4        1.74        1.98      0.06 o 
   0   3   4       89.31       89.81      1.05 o 
   1   3   4      136.65      147.79      1.60 o 
   2   3   4       57.44       55.99      0.70 o 
   3   3   4       56.37       50.08      0.58 o 
   4   3   4       91.56       98.46      1.20 o 
   5   3   4        9.95       10.68      0.20 o 
   6   3   4        3.51        3.57      0.11 o 
   7   3   4        6.77        6.48      0.31 o 
  -3   4   4        4.52        4.58      0.15 o 
  -2   4   4        1.42        1.09      0.09 o 
  -1   4   4       28.33       28.44      0.43 o 
   0   4   4       64.30       65.53      0.76 o 
   1   4   4       20.68       18.72      0.32 o 
   2   4   4        4.71        4.96      0.11 o 
   3   4   4        7.66        7.39      0.14 o 
   4   4   4       96.13       91.43      1.12 o 
   5   4   4       39.17       38.16      0.67 o 
   6   4   4        8.00        9.10      0.34 o 
   7   4   4        6.04        6.26      1.90 o 
  -2   5   4       33.79       34.73      0.63 o 
  -1   5   4       32.11       30.30      0.54 o 
   0   5   4       28.98       27.90      0.56 o 
   1   5   4       20.53       21.92      0.36 o 
   2   5   4        5.66        6.09      0.14 o 
   3   5   4       15.10       13.91      0.23 o 
   4   5   4       27.77       31.96      0.44 o 
   5   5   4      132.52      133.83      1.83 o 
   6   5   4       39.80       35.96      0.66 o 
   7   5   4        0.08        0.29      0.07 o 
  -1   6   4        1.55        1.36      0.15 o 
   0   6   4       31.61       36.38      0.79 o 
   1   6   4       46.29       49.85      1.88 o 
   2   6   4       13.50       12.07      0.28 o 
   3   6   4        0.99        1.33      0.08 o 
   4   6   4        2.05        1.93      0.10 o 
   5   6   4        7.24        5.69      0.16 o 
   6   6   4        4.48        3.98      0.16 o 
   7   6   4        4.10        4.28      0.19 o 
   1   7   4        0.13        0.37      0.09 o 
   2   7   4       27.88       28.15      0.66 o 
   3   7   4       43.95       43.27      0.78 o 
   4   7   4        8.46        8.98      0.25 o 
   5   7   4        3.51        3.91      0.17 o 
   6   7   4        4.07        3.52      0.17 o 
  -3  -7   5        9.10       11.64      0.32 o 
  -5  -6   5        1.81        1.89      0.13 o 
  -4  -6   5        5.25        6.26      0.17 o 
  -3  -6   5       18.96       19.63      0.54 o 
  -2  -6   5        3.07        3.65      0.13 o 
  -1  -6   5        0.14        0.23      0.05 o 
   0  -6   5        2.32        1.74      0.12 o 
  -6  -5   5        1.13        0.97      0.10 o 
  -5  -5   5       23.78       24.89      0.41 o 
  -4  -5   5       43.53       39.63      0.57 o 
  -3  -5   5        0.19        0.35      0.05 o 
  -2  -5   5        0.63        0.35      0.04 o 
  -1  -5   5       21.41       18.52      0.33 o 
   0  -5   5        4.64        3.99      0.15 o 
   1  -5   5        2.63        3.14      0.13 o 
   2  -5   5       16.17       15.23      0.29 o 
  -6  -4   5        4.07        2.67      0.21 o 
  -5  -4   5       77.12       74.07      1.06 o 
  -4  -4   5       25.24       25.20      0.34 o 
  -3  -4   5        0.56        0.89      0.05 o 
  -2  -4   5       24.18       23.78      0.27 o 
  -1  -4   5        8.90        9.05      0.16 o 
   0  -4   5        1.24        1.34      0.09 o 
   1  -4   5        8.09        9.14      0.19 o 
   2  -4   5        4.83        7.46      0.17 o 
   3  -4   5        8.57        9.35      0.20 o 
  -6  -3   5       28.14       28.87      0.58 o 
  -5  -3   5        0.50        0.50      0.07 o 
  -4  -3   5        0.97        0.63      0.08 o 
  -3  -3   5        7.20        7.16      0.14 o 
  -2  -3   5        1.59        1.84      0.06 o 
  -1  -3   5       66.31       69.03      0.73 o 
   0  -3   5      315.94      298.91      2.80 o 
   1  -3   5       13.21       12.22      0.20 o 
   2  -3   5       27.68       29.48      0.41 o 
   3  -3   5        3.97        3.30      0.09 o 
   4  -3   5       13.99       14.68      0.27 o 
  -6  -2   5        8.03        9.07      0.20 o 
  -5  -2   5        6.84        5.74      0.20 o 
  -4  -2   5       30.37       28.65      0.50 o 
  -3  -2   5        0.70        1.07      0.05 o 
  -2  -2   5       10.70       11.42      0.15 o 
  -1  -2   5      173.63      169.86      1.61 o 
   0  -2   5      196.42      195.16      1.85 o 
   1  -2   5        8.70        8.47      0.12 o 
   2  -2   5        5.90        6.17      0.12 o 
   3  -2   5        5.34        5.63      0.12 o 
   4  -2   5        6.22        5.39      0.13 o 
   5  -2   5       13.29       13.02      0.24 o 
  -6  -1   5        9.30        9.78      0.23 o 
  -5  -1   5       19.41       17.94      0.42 o 
  -4  -1   5        0.44        0.24      0.06 o 
  -3  -1   5        5.55        7.33      0.18 o 
  -2  -1   5      125.96      137.49      1.41 o 
  -1  -1   5        7.56        9.05      0.12 o 
   0  -1   5        8.69        8.57      0.12 o 
   1  -1   5      216.36      231.57      2.49 o 
   2  -1   5       64.06       65.32      0.74 o 
   3  -1   5        7.21        7.80      0.14 o 
   4  -1   5       28.80       27.09      0.42 o 
   5  -1   5       33.23       34.05      0.59 o 
   6  -1   5        0.00        0.06      0.05 o 
  -5   0   5        1.36        0.70      0.11 o 
  -4   0   5        5.53        4.87      0.16 o 
  -3   0   5      305.44      297.47      5.45 o 
  -2   0   5      297.54      296.02      2.99 o 
  -1   0   5       14.79       17.58      0.21 o 
   0   0   5       15.72       15.71      0.21 o 
   1   0   5        0.14        0.25      0.03 o 
   2   0   5        0.68        1.53      0.05 o 
   3   0   5       83.14       81.87      0.90 o 
   4   0   5       98.75       99.58      1.36 o 
   5   0   5       13.21       13.95      0.25 o 
   6   0   5        8.50        8.45      0.20 o 
  -5   1   5        0.12        0.11      0.05 o 
  -4   1   5        1.27        0.66      0.07 o 
  -3   1   5       10.35        7.25      0.20 o 
  -2   1   5       56.29       58.90      0.74 o 
  -1   1   5      214.97      215.44      2.17 o 
   0   1   5       42.12       42.24      0.40 o 
   1   1   5        5.18        5.66      0.09 o 
   2   1   5      192.62      219.48      2.18 o 
   3   1   5       63.11       69.43      0.78 o 
   4   1   5       56.90       51.18      0.73 o 
   5   1   5        2.89        3.14      0.09 o 
   6   1   5       61.99       59.06      0.98 o 
   7   1   5        5.52        5.15      0.16 o 
  -4   2   5       15.00       17.77      0.36 o 
  -3   2   5        5.69        6.49      0.17 o 
  -2   2   5       18.21       17.69      0.26 o 
  -1   2   5        3.15        2.82      0.07 o 
   0   2   5       20.69       17.98      0.21 o 
   1   2   5       85.56       94.09      0.96 o 
   2   2   5      429.18      424.94      4.54 o 
   3   2   5       68.92       58.82      0.67 o 
   4   2   5        0.50        0.80      0.05 o 
   5   2   5        2.17        1.93      0.08 o 
   6   2   5        0.36        0.17      0.04 o 
   7   2   5        8.46        8.59      0.23 o 
  -3   3   5       12.01       12.77      0.28 o 
  -2   3   5        0.08        0.12      0.04 o 
  -1   3   5        0.83        0.66      0.07 o 
   0   3   5       27.13       24.82      0.31 o 
   1   3   5       60.10       56.07      0.59 o 
   2   3   5       45.56       42.23      0.54 o 
   3   3   5      150.99      152.56      1.82 o 
   4   3   5       50.49       48.23      0.70 o 
   5   3   5       18.92       19.03      0.37 o 
   6   3   5        0.02        0.20      0.61 o 
   7   3   5       35.70       35.66      0.64 o 
  -3   4   5        8.78       10.33      0.25 o 
  -2   4   5       12.75       12.31      0.24 o 
  -1   4   5       36.61       33.75      0.56 o 
   0   4   5       34.86       33.11      0.42 o 
   1   4   5        1.47        0.90      0.05 o 
   2   4   5        2.63        2.35      0.08 o 
   3   4   5       26.85       28.31      0.39 o 
   4   4   5       43.01       41.42      0.77 o 
   5   4   5       35.88       38.95      0.69 o 
   6   4   5       29.16       29.87      0.56 o 
   7   4   5        1.98      -21.57     26.43 o 
  -1   5   5       15.13       13.92      0.37 o 
   0   5   5       81.30       87.58      1.71 o 
   1   5   5       86.63       83.61      1.17 o 
   2   5   5        1.27        0.51      0.06 o 
   3   5   5       23.03       21.55      0.32 o 
   4   5   5        2.44        2.51      0.09 o 
   5   5   5       37.28       35.81      0.65 o 
   6   5   5        4.90        4.93      0.25 o 
   7   5   5        5.09        5.28      0.19 o 
   0   6   5       15.47       14.60      0.40 o 
   1   6   5       22.06       19.42      0.49 o 
   2   6   5        5.68        5.67      0.18 o 
   3   6   5        4.44        4.57      0.21 o 
   4   6   5       17.74       21.19      0.37 o 
   5   6   5       11.47       12.62      0.27 o 
   6   6   5        2.35        1.81      0.19 o 
   2   7   5       12.58       13.39      0.40 o 
   3   7   5       11.98       11.01      0.29 o 
   4   7   5        8.33        9.38      0.27 o 
   5   7   5       15.25       13.37      0.42 o 
  -4  -6   6        4.99        3.80      0.14 o 
  -3  -6   6        9.48        9.40      0.32 o 
  -2  -6   6        3.71        4.80      0.16 o 
  -1  -6   6        0.44        0.52      0.07 o 
   0  -6   6        1.31        1.64      0.12 o 
  -5  -5   6       21.92       22.09      0.41 o 
  -4  -5   6       23.01       22.59      0.37 o 
  -3  -5   6        9.88       11.50      0.20 o 
  -2  -5   6       10.18        9.78      0.20 o 
  -1  -5   6        0.04       -0.04      0.04 o 
   0  -5   6        1.28        1.02      0.08 o 
   1  -5   6        2.59        2.99      0.14 o 
  -5  -4   6        5.60        6.05      0.18 o 
  -4  -4   6        3.00        3.10      0.11 o 
  -3  -4   6       19.04       18.08      0.27 o 
  -2  -4   6       13.34       13.14      0.19 o 
  -1  -4   6        7.88        6.89      0.15 o 
   0  -4   6       10.80        6.81      0.17 o 
   1  -4   6        2.73        2.09      0.11 o 
   2  -4   6        4.67        5.60      0.26 o 
   3  -4   6        4.98        5.32      0.18 o 
  -6  -3   6        3.67        3.00      0.15 o 
  -5  -3   6        9.41        8.28      0.23 o 
  -4  -3   6       38.33       39.25      0.62 o 
  -3  -3   6        0.01       -0.04      0.04 o 
  -2  -3   6        7.94        6.76      0.13 o 
  -1  -3   6       64.28       62.43      0.67 o 
   0  -3   6       70.51       67.15      0.87 o 
   1  -3   6        1.57        1.69      0.12 o 
   2  -3   6        3.13        3.63      0.13 o 
   3  -3   6       10.35       11.50      0.27 o 
   4  -3   6        4.28        4.26      0.18 o 
  -5  -2   6       54.10       50.13      1.28 o 
  -4  -2   6        3.64        4.25      0.32 o 
  -3  -2   6       36.84       32.14      0.50 o 
  -2  -2   6        0.07        0.22      0.03 o 
  -1  -2   6       65.36       67.62      0.72 o 
   0  -2   6       91.67       96.12      1.00 o 
   1  -2   6       66.62       66.62      0.94 o 
   2  -2   6        4.15        3.78      0.13 o 
   3  -2   6        0.14        0.02      0.04 o 
   4  -2   6        9.07        7.37      0.27 o 
   5  -2   6        1.70        1.92      0.12 o 
  -5  -1   6        7.02        6.70      0.23 o 
  -4  -1   6        3.69        2.92      0.12 o 
  -3  -1   6       89.12       88.76      1.75 o 
  -2  -1   6       38.54       38.11      0.46 o 
  -1  -1   6        5.82        7.01      0.11 o 
   0  -1   6       35.98       35.79      0.42 o 
   1  -1   6       26.55       24.29      0.34 o 
   2  -1   6        9.26        9.15      0.16 o 
   3  -1   6       14.41       14.55      0.26 o 
   4  -1   6       77.68       76.88      1.08 o 
   5  -1   6       14.60       14.02      0.26 o 
  -5   0   6        8.45        9.73      0.29 o 
  -4   0   6        2.41        1.12      0.10 o 
  -3   0   6       28.35       26.45      0.52 o 
  -2   0   6       20.86       21.25      0.34 o 
  -1   0   6      160.43      164.27      1.78 o 
   0   0   6      139.23      145.94      1.46 o 
   1   0   6        0.10        0.04      0.02 o 
   2   0   6        0.21       -0.01      0.02 o 
   3   0   6        2.32        2.94      0.07 o 
   4   0   6        2.44        3.06      0.10 o 
   5   0   6       29.85       31.97      0.49 o 
   6   0   6       13.69       15.22      0.32 o 
  -4   1   6        2.15        2.20      0.11 o 
  -3   1   6        1.39        1.23      0.08 o 
  -2   1   6      116.74      116.98      1.60 o 
  -1   1   6       80.06       82.16      0.86 o 
   0   1   6       31.17       28.60      0.28 o 
   1   1   6       26.64       27.31      0.31 o 
   2   1   6      150.77      139.85      1.52 o 
   3   1   6        0.05        0.24      0.03 o 
   4   1   6        0.77        0.74      0.06 o 
   5   1   6       48.00       45.62      0.67 o 
   6   1   6        7.68        7.30      0.17 o 
  -4   2   6        0.66        0.59      0.07 o 
  -3   2   6       18.00       15.77      0.33 o 
  -2   2   6       21.83       20.92      0.31 o 
  -1   2   6       17.18       15.42      0.31 o 
   0   2   6        0.25        0.20      0.06 o 
   1   2   6      158.54      151.56      1.65 o 
   2   2   6      130.20      129.04      1.41 o 
   3   2   6       55.82       59.17      0.74 o 
   4   2   6        6.51        6.56      0.18 o 
   5   2   6        6.61        6.45      0.27 o 
   6   2   6        1.79        1.93      0.11 o 
   7   2   6       14.99       14.87      0.33 o 
  -3   3   6       44.85       44.81      0.78 o 
  -2   3   6       10.53       10.67      0.22 o 
  -1   3   6        6.66        6.95      0.14 o 
   0   3   6        0.17        0.17      0.03 o 
   1   3   6       40.34       33.56      0.45 o 
   2   3   6       39.20       43.13      0.51 o 
   3   3   6      245.47      234.91      2.78 o 
   4   3   6       20.38       16.61      0.29 o 
   5   3   6        0.00       -0.02      0.04 o 
   6   3   6       20.98       21.50      0.43 o 
   7   3   6        4.47        4.15      0.16 o 
  -2   4   6        7.73        7.54      0.21 o 
  -1   4   6       43.49       42.68      0.75 o 
   0   4   6       17.27       18.87      0.46 o 
   1   4   6       14.52       13.81      0.33 o 
   2   4   6       28.49       26.51      0.42 o 
   3   4   6        0.85        0.33      0.05 o 
   4   4   6        0.00        0.12      0.07 o 
   5   4   6        9.84        9.58      0.24 o 
   6   4   6        8.37        8.46      0.23 o 
   7   4   6       11.07       12.71      0.31 o 
  -1   5   6        1.51        1.33      0.13 o 
   0   5   6       39.35       35.65      0.83 o 
   1   5   6       62.10       58.98      1.20 o 
   2   5   6        0.35        0.79      0.08 o 
   3   5   6        0.07        0.24      0.04 o 
   4   5   6       22.48       24.86      0.42 o 
   5   5   6        2.28        3.02      0.16 o 
   6   5   6        0.08        0.11      0.06 o 
   1   6   6       11.52       13.37      0.38 o 
   2   6   6       10.21        9.74      0.26 o 
   3   6   6       18.37       17.30      0.38 o 
   4   6   6        6.21        7.23      0.22 o 
   5   6   6        1.24        1.29      0.20 o 
   6   6   6        2.57        2.18      0.19 o 
   4   7   6       13.00       14.84      0.46 o 
  -4  -5   7        2.88        3.03      0.14 o 
  -3  -5   7       13.18       12.54      0.25 o 
  -2  -5   7       15.44       14.51      0.41 o 
  -1  -5   7        2.51        2.15      0.12 o 
   0  -5   7        0.74        1.01      0.09 o 
   1  -5   7        1.43        1.51      0.12 o 
  -5  -4   7        0.62        0.50      0.09 o 
  -4  -4   7       14.15       13.75      0.26 o 
  -3  -4   7       21.30       21.88      0.36 o 
  -2  -4   7       10.90       13.38      0.20 o 
  -1  -4   7        1.16        0.98      0.07 o 
   0  -4   7        0.00        0.03      0.04 o 
   1  -4   7        5.66        5.97      0.19 o 
   2  -4   7        7.48        7.97      0.23 o 
  -5  -3   7       18.67       20.19      0.48 o 
  -4  -3   7        7.53        8.72      0.24 o 
  -3  -3   7        3.10        2.75      0.11 o 
  -2  -3   7        0.57        0.63      0.06 o 
  -1  -3   7       22.21       22.36      0.31 o 
   0  -3   7       26.68       25.23      0.41 o 
   1  -3   7       10.20        8.69      0.23 o 
   2  -3   7        7.09        6.34      0.19 o 
   3  -3   7        8.75        8.56      0.27 o 
  -5  -2   7       34.28       32.34      1.01 o 
  -4  -2   7       13.62       13.39      0.39 o 
  -3  -2   7        8.20        7.87      0.20 o 
  -2  -2   7        0.17        0.07      0.03 o 
  -1  -2   7        0.03        0.12      0.07 o 
   0  -2   7       13.07       12.55      0.18 o 
   1  -2   7        8.14        8.24      0.18 o 
   2  -2   7       11.45       13.81      0.30 o 
   3  -2   7       22.36       23.66      0.46 o 
   4  -2   7        5.34        5.27      0.17 o 
  -5  -1   7        0.02        0.13      0.07 o 
  -4  -1   7       10.20        9.77      0.33 o 
  -3  -1   7        7.58        9.41      0.23 o 
  -2  -1   7        0.74        0.70      0.06 o 
  -1  -1   7       47.00       46.90      0.57 o 
   0  -1   7      111.04      108.63      1.32 o 
   1  -1   7        7.72        8.32      0.16 o 
   2  -1   7        3.19        2.45      0.14 o 
   3  -1   7        2.27        2.90      0.12 o 
   4  -1   7       19.99       18.98      0.39 o 
   5  -1   7        6.79        6.67      0.19 o 
  -4   0   7        5.78        5.46      0.21 o 
  -3   0   7        0.11        0.07      0.05 o 
  -2   0   7       35.95       36.86      0.57 o 
  -1   0   7      109.40      112.99      1.41 o 
   0   0   7       23.38       22.15      0.29 o 
   1   0   7        4.78        4.01      0.10 o 
   2   0   7        0.62        1.47      0.07 o 
   3   0   7        0.12        0.10      0.04 o 
   4   0   7       26.22       27.44      0.51 o 
   5   0   7       24.34       25.74      0.49 o 
  -4   1   7        7.59       10.20      0.30 o 
  -3   1   7        0.52        0.50      0.06 o 
  -2   1   7       28.10       27.86      0.45 o 
  -1   1   7        0.35        0.15      0.04 o 
   0   1   7       46.64       42.34      0.50 o 
   1   1   7      175.45      168.11      1.82 o 
   2   1   7       12.96       14.54      0.21 o 
   3   1   7        3.78        2.91      0.12 o 
   4   1   7        3.86        4.39      0.15 o 
   5   1   7       10.00       10.49      0.22 o 
   6   1   7        2.92        3.20      0.12 o 
  -3   2   7       63.96       63.30      1.07 o 
  -2   2   7        7.60        8.81      0.22 o 
  -1   2   7        0.11        0.06      0.03 o 
   0   2   7        0.04        0.04      0.04 o 
   1   2   7        3.76        2.67      0.08 o 
   2   2   7       29.68       30.46      0.38 o 
   3   2   7      101.65       92.06      1.14 o 
   4   2   7       20.64       19.93      0.34 o 
   5   2   7        7.31        7.44      0.21 o 
   6   2   7        6.47        5.95      0.30 o 
  -2   3   7       23.28       23.89      0.47 o 
  -1   3   7       50.02       52.35      0.89 o 
   0   3   7        3.74        3.03      0.09 o 
   1   3   7        1.01        0.67      0.05 o 
   2   3   7       75.91       73.10      0.84 o 
   3   3   7       20.78       18.46      0.27 o 
   4   3   7        0.66        0.97      0.07 o 
   5   3   7        8.71        7.78      0.24 o 
   6   3   7       16.45       16.66      0.37 o 
  -1   4   7        5.02        5.08      0.18 o 
   0   4   7        2.53        2.32      0.15 o 
   1   4   7       25.28       26.14      0.50 o 
   2   4   7        6.51        8.82      0.26 o 
   3   4   7        3.08        2.99      0.14 o 
   4   4   7       11.82       10.09      0.23 o 
   5   4   7        2.16        1.84      0.18 o 
   6   4   7        3.44        3.79      0.23 o 
   0   5   7       31.40       32.94      0.75 o 
   1   5   7       23.23       24.59      0.59 o 
   2   5   7       15.49       14.67      0.34 o 
   3   5   7       38.48       35.37      0.65 o 
   4   5   7        0.78        0.49      0.07 o 
   5   5   7       12.76       13.75      0.33 o 
   6   5   7        0.99        1.12      0.11 o 
   2   6   7        9.80        8.32      0.40 o 
   3   6   7       11.00       12.16      0.31 o 
   4   6   7        8.76        9.60      0.34 o 
   5   6   7       15.00       15.98      1.12 o 
  -2  -5   8       17.24       18.11      0.42 o 
  -1  -5   8        0.00        0.15      0.06 o 
  -4  -4   8        0.79        0.75      0.10 o 
  -3  -4   8       10.28       10.78      0.23 o 
  -2  -4   8        6.14        6.35      0.15 o 
  -1  -4   8        1.26        1.07      0.10 o 
   0  -4   8        8.45        8.11      0.20 o 
   1  -4   8        3.74        3.17      0.16 o 
  -4  -3   8       13.68       13.58      0.34 o 
  -3  -3   8        6.21        5.23      0.17 o 
  -2  -3   8        1.31        1.26      0.09 o 
  -1  -3   8        1.97        2.45      0.10 o 
   0  -3   8        0.04       -0.03      0.04 o 
   1  -3   8        0.43        0.76      0.09 o 
   2  -3   8       30.32       32.77      1.07 o 
   3  -3   8       10.04       10.46      0.28 o 
  -4  -2   8        9.10       10.35      0.33 o 
  -3  -2   8        4.55        5.00      0.18 o 
  -2  -2   8        1.44        1.69      0.10 o 
  -1  -2   8        3.91        3.92      0.11 o 
   0  -2   8        2.26        2.11      0.09 o 
   1  -2   8       12.64       13.54      0.44 o 
   2  -2   8       13.56       15.21      0.34 o 
   3  -2   8        1.70        1.69      0.20 o 
   4  -2   8        2.58        2.02      0.13 o 
  -4  -1   8       18.45       20.61      0.55 o 
  -3  -1   8        3.97        4.08      0.16 o 
  -2  -1   8        4.19        3.07      0.14 o 
  -1  -1   8       16.44       14.37      0.25 o 
   0  -1   8       18.36       16.40      0.24 o 
   1  -1   8        0.64        0.47      0.06 o 
   2  -1   8        1.21        0.92      0.08 o 
   3  -1   8       16.40       17.37      0.37 o 
   4  -1   8       20.35       20.47      0.42 o 
  -4   0   8        2.06        2.87      0.30 o 
  -3   0   8        4.79        4.30      0.20 o 
  -2   0   8        2.01        2.11      0.12 o 
  -1   0   8       29.62       28.92      0.48 o 
   0   0   8       98.28      101.92      1.41 o 
   1   0   8       36.98       36.05      0.45 o 
   2   0   8        0.11        0.19      0.03 o 
   3   0   8        0.00        0.04      0.04 o 
   4   0   8        0.48        0.53      0.07 o 
   5   0   8        3.22        3.91      0.39 o 
  -3   1   8       17.81       19.99      0.50 o 
  -2   1   8        0.24        0.64      0.10 o 
  -1   1   8        0.22        0.23      0.05 o 
   0   1   8       21.39       19.80      0.30 o 
   1   1   8       13.25       11.67      0.17 o 
   2   1   8        2.37        1.88      0.10 o 
   3   1   8        4.90        3.87      0.12 o 
   4   1   8       26.08       26.77      0.88 o 
   5   1   8       17.77       18.18      0.34 o 
  -2   2   8        5.32        5.88      0.29 o 
  -1   2   8       25.83       25.57      0.59 o 
   0   2   8        2.48        2.08      0.12 o 
   1   2   8        2.51        2.25      0.09 o 
   2   2   8       15.06       13.16      0.22 o 
   3   2   8        4.10        5.19      0.13 o 
   4   2   8        5.38        6.77      0.23 o 
   5   2   8       10.76        9.94      0.27 o 
   6   2   8        3.59        3.53      0.16 o 
  -2   3   8       57.49       60.05      1.24 o 
  -1   3   8       12.52       13.12      0.37 o 
   0   3   8        2.34        2.27      0.16 o 
   1   3   8        1.80        2.12      0.13 o 
   2   3   8        3.66        4.57      0.12 o 
   3   3   8        0.98        1.16      0.07 o 
   4   3   8       11.00        9.72      0.22 o 
   5   3   8       24.25       23.71      0.49 o 
   6   3   8       11.19       11.73      0.37 o 
   0   4   8       24.43       24.60      0.60 o 
   1   4   8       24.47       26.65      0.52 o 
   2   4   8       13.79       14.26      0.33 o 
   3   4   8       12.76       11.13      0.26 o 
   4   4   8        0.18        0.55      0.06 o 
   5   4   8        2.57        2.81      0.15 o 
   6   4   8        4.09        3.81      0.17 o 
   1   5   8        0.31        0.51      0.10 o 
   2   5   8       27.53       28.33      0.56 o 
   3   5   8       38.85       40.33      0.74 o 
   4   5   8        1.79        1.73      0.13 o 
   5   5   8        0.05        0.03      0.06 o 
  -2  -4   9        0.35        0.38      0.10 o 
  -1  -4   9        5.38        6.42      0.23 o 
  -3  -3   9        1.17        1.13      0.12 o 
  -2  -3   9       12.78       13.60      0.30 o 
  -1  -3   9        1.68        1.73      0.12 o 
   0  -3   9        2.40        2.08      0.13 o 
   1  -3   9       10.86       11.61      0.30 o 
  -3  -2   9       24.92       22.75      0.48 o 
  -2  -2   9        8.20        7.03      0.21 o 
  -1  -2   9        2.12        2.92      0.13 o 
   0  -2   9        0.12        0.10      0.05 o 
   1  -2   9        3.34        4.08      0.16 o 
   2  -2   9        0.69        1.22      0.14 o 
   3  -2   9       10.72       12.30      0.31 o 
  -3  -1   9        0.01        0.01      0.11 o 
  -2  -1   9        0.05        0.06      0.05 o 
  -1  -1   9       22.51       22.79      0.41 o 
   0  -1   9       28.82       30.65      0.46 o 
   1  -1   9        0.09        0.07      0.04 o 
   2  -1   9        4.85        5.12      0.18 o 
   3  -1   9       11.15       11.59      0.30 o 
   4  -1   9        1.73        1.57      0.16 o 
  -3   0   9        0.90        1.59      0.14 o 
  -2   0   9        0.49        0.39      0.07 o 
  -1   0   9        4.47        4.26      0.14 o 
   0   0   9        3.77        3.44      0.12 o 
   1   0   9        9.33        8.35      0.17 o 
   2   0   9       11.62       11.89      0.25 o 
   3   0   9        1.04        0.85      0.10 o 
   4   0   9        4.92        4.70      0.18 o 
  -2   1   9        0.56        0.60      0.08 o 
  -1   1   9        2.53        2.16      0.13 o 
   0   1   9       28.28       26.74      0.52 o 
   1   1   9       26.93       26.85      0.36 o 
   2   1   9        0.07        0.05      0.03 o 
   3   1   9        1.53        1.97      0.13 o 
   4   1   9       16.12       16.98      0.32 o 
   5   1   9        0.07        0.00      0.06 o 
  -1   2   9       11.32       12.12      0.30 o 
   0   2   9        0.97        0.87      0.09 o 
   1   2   9        0.44        0.64      0.11 o 
   2   2   9        0.18        0.18      0.05 o 
   3   2   9        5.35        6.30      0.15 o 
   4   2   9       14.87       15.41      0.35 o 
   5   2   9       15.40       16.10      0.38 o 
  -1   3   9        5.45        5.59      0.38 o 
   0   3   9       19.81       18.87      0.71 o 
   1   3   9       20.37       19.18      0.54 o 
   2   3   9        2.52        2.96      0.18 o 
   3   3   9        1.37        1.56      0.12 o 
   4   3   9        0.06        0.13      0.06 o 
   5   3   9        9.66       10.31      0.29 o 
   1   4   9        0.72        0.51      0.11 o 
   2   4   9        9.60       10.63      0.58 o 
   3   4   9       11.79       12.39      0.94 o 
   4   4   9        2.72        2.82      0.19 o 
  -1  -2  10        6.28        6.01      0.27 o 
   0  -2  10        7.24        7.44      0.43 o 
   1  -2  10        0.30        0.28      0.07 o 
  -1  -1  10        7.41        7.47      0.23 o 
   0  -1  10        3.08        3.52      0.22 o 
   1  -1  10        0.86        0.66      0.16 o 
   2  -1  10       20.54       21.10      0.46 o 
  -1   0  10        0.49        0.46      0.07 o 
   0   0  10        8.88        9.42      0.25 o 
   1   0  10       30.13       34.55      0.65 o 
   2   0  10        1.20        1.47      0.15 o 
   3   0  10        0.88        0.61      0.09 o 
  -1   1  10        1.31        1.10      0.11 o 
   0   1  10        6.11        6.70      0.22 o 
   1   1  10        1.86        1.86      0.13 o 
   2   1  10        0.00       -0.01      0.04 o 
   3   1  10       25.22       25.84      0.45 o 
   0   2  10        9.48        9.22      0.32 o 
   1   2  10        5.68        5.28      0.19 o 
   2   2  10        3.38        3.17      0.19 o 
   3   2  10        0.98        0.66      0.10 o 
   4   2  10        0.06        0.11      0.07 o 
   1   3  10        7.45        6.87      0.26 o 
   2   3  10        0.08        0.05      0.08 o 
   3   3  10        0.06        0.04      0.11 o 
                                                 
